# Supplementary material for: Synthesis and Structural Characterization of Phosphanide Gold(III)/Gold(I) Complexes and Their Thallium(III) and Gold(III) Precursors
Source: Molecules. 2023 Jan 3;28(1):447. doi: 10.3390/molecules28010447 (PMC9824866; doi:10.3390/molecules28010447)
Supplement: Supplementary file 1 [file molecules-28-00447-s001.zip]

Archive with 1 entries (1 files):
- molecules-2090754-supplementary.pdf
